# Supplementary material for: Bioinformatic Analysis of the BTB Gene Family in Paulownia fortunei and Functional Characterization in Response to Abiotic and Biotic Stresses
Source: Plants (Basel). 2023 Dec 12;12(24):4144. doi: 10.3390/plants12244144 (PMC10747981; doi:10.3390/plants12244144)
Supplement: Supplementary file 1 [file plants-12-04144-s001.zip]

Archive with 1 entries (1 files):
- plants-2628753-supplementary.xlsx
