# Supplementary material for: Bioinformatic Analysis of the BTB Gene Family in Paulownia fortunei and Functional Characterization in Response to Abiotic and Biotic Stresses
Source: Plants (Basel). 2023 Dec 12;12(24):4144. doi: 10.3390/plants12244144 (PMC10747981; doi:10.3390/plants12244144)
Supplement: Supplementary file 1 [file plants-12-04144-s001.zip › plants-2628753-supplementary.xlsx]

## Sheet: Table S1
Table S1. Primer sequence for RT-qPCR
Gene	Forward primer (5′-3′)	Reverse primer (5′-3′)
PfBTB1	ACCATTGACTGATGCAGCGA	GAGGCCACCTGAAGGTCATC
PfBTB3	GAATGGCCGAACCGTTGATG	GCACCAGCTCAAGACAAAGC
PfBTB4	GGCTGATGCAGTTCAACCAC	CCTAGTCCACTTCAGCGCAA
PfBTB12	AACGGGATACACACTGGTGC	TCAGGCCTTATTCCTCTGGC
PfBTB14	CAACAACCTGGACCATTGGC	GGCCATCATCACTTGTCCGA
PfBTB16	TTTGCCGGTTGATGGATTGC	CAGGGAGCAAAGCCCTTACA
PfBTB17	CAGTTGCTTGCAGGCTTGAC	TCATAATCCGCTGCACGGTC
PfBTB19	TGCTTCGGTAACCGTGAGAG	TAGGCATCAACCTGCTGTCC
PfBTB27	TGAGGCCACATCTGAGCTTG	AGCACCTGTGAGCAATGAGG
PfBTB31	GATCTCCTTGGATGCCGCTT	TATCGATGGATCCTTGCGCC
PfBTB36	ATTGGCCACGGTCATCAGTT	CCAGGCTTGCACATCGTTTC
PfBTB43	TGTGCAGCTAGATGTGGCAA	GCAACTCTCTTCAAGCGTCC
PfBTB44	ACAGCTATGCAGAGGGTTGC	TGCCTTCGGCACCAGATTAG
PfBTB52	GAGTTTGCTGGCCTTTCAGC	CTGCAGGGCTTGTAACCTCA
PfBTB61	TCGTCGCCAAGATCGAAGAG	TTTTGGTCCTCGAGGTCAGC
PfActin	AATGGAATCTGCTGGAAT	ACTGAGGACAATGTTACC

## Sheet: Table S2
Table S2. Prediction of targeting relationship between pfmiRNA and PfBTB
Gene ID	miRNA ID	Expectation	miRNA_start	miRNA_end	Alignment	Inhibition
PfBTB3	pf-mir72	3.5	1	24	:: :::.:::.::::::: ::	Cleavage
PfBTB4	pf-miR3630b	3.5	1	21	:. :::.:::::::::.:	Cleavage
PfBTB7	pf-miR2628	3.5	1	19	:.: :..:::::::::::	Cleavage
PfBTB7	pf-miR4414-3p	4	1	21	::::::::.:: :. ::::::	Translation
PfBTB7	pf-miR4414-3p	4	1	21	::::::::.:: :. ::::::	Translation
PfBTB8	pf-mir31	4	1	24	: ::::::: .:::::::	Translation
PfBTB8	pf-miR160m-5p	4	1	21	::.:::::::::: . :::	Cleavage
PfBTB9	pf-mir155a	3.5	1	24	::.::::::::.:::.:	Cleavage
PfBTB10	pf-mir49a	3.5	1	21	:::: ::::::.:.:::::.	Cleavage
PfBTB14	pf-miR827b-5p	3	1	21	: ::: ::..::::::::::	Cleavage
PfBTB14	pf-miR159a	3.5	1	21	:::::..::::::...::	Cleavage
PfBTB14	pf-miR159b-3p	3.5	1	22	:::::..::::::...::	Cleavage
PfBTB15	pf-miR167o	3.5	1	20	:: ::.:::::.:::.::	Cleavage
PfBTB15	pf-mir3	4	1	21	:: :::: :::::.:::::.	Cleavage
PfBTB16	pf-mir55	4	1	21	:::..::::::.:::: ::	Cleavage
PfBTB16	pf-mir44	2.5	1	21	:: :::::::.:.::::.:	Cleavage
PfBTB16	pf-miR166f	3	1	21	:::::::.::::.::::	Cleavage
PfBTB16	pf-miR827a	3.5	1	20	:: :::::::.:.::::.	Cleavage
PfBTB16	pf-miR166a	4	1	21	:::::::.::::.:::	Cleavage
PfBTB16	pf-miR166c	4	1	21	:::::::.::::.:::	Cleavage
PfBTB16	pf-miR166d	4	1	21	:::::::.::::.:::	Cleavage
PfBTB16	pf-miR166e	4	1	21	:::::::.::::.:::	Cleavage
PfBTB16	pf-miR166g	4	1	22	:::::::.::::.:::	Cleavage
PfBTB16	pf-miR166h	4	1	22	:::::::.::::.:::	Cleavage
PfBTB16	pf-miR166s	4	1	21	:::::::.::::.:::	Cleavage
PfBTB16	pf-miR166t	4	1	22	:::::::.::::.:::	Cleavage
PfBTB16	pf-miR166u	4	1	20	:::::::.::::.:::	Cleavage
PfBTB18	pf-mir3	4	1	21	: ... :::::.::..:::::	Cleavage
PfBTB20	pf-miR171n	4	1	24	:: ::: ::::.::::::	Cleavage
PfBTB22	pf-mir55	4	1	21	:: ::::::::::: .::..	Cleavage
PfBTB23	pf-mir8	4	1	21	: :::::..:.:::: :::	Cleavage
PfBTB25	pf-miR171n	4	1	24	:: ::: ::::.::::::	Cleavage
PfBTB26	pf-mir23	3	1	24	.:::::::.::::::.: :	Cleavage
PfBTB26	pf-mir57	3	1	24	: :: :: .:::.:::::::::	Cleavage
PfBTB27	pf-miR6300q	4	1	24	::.::: :::::::.::..	Cleavage
PfBTB28	pf-miR172c	3.5	1	21	: :: :..::::.:::::::	Cleavage
PfBTB29	pf-mir137	3.5	1	23	:: ::.::::::: :::::.:	Cleavage
PfBTB29	pf-mir168	4	1	24	::. :.::::::.::.:::	Cleavage
PfBTB31	pf-mir67a	4	1	21	:: .:::::.:.:.:::::	Cleavage
PfBTB31	pf-miR166n	4	1	21	:: :: ::::: :::::::.	Cleavage
PfBTB36	pf-mir122	3.5	1	21	: :::: .::.:::..::::.	Cleavage
PfBTB37	pf-miR164e	4	1	21	::: ::: :::::::::.	Translation
PfBTB39	pf-mir31	3.5	1	24	: ::::::: ::::::::	Translation
PfBTB40	pf-mir155a	3.5	1	24	::.::::::::.:::.:	Cleavage
PfBTB40	pf-mir103	4	1	24	:. ::::::.:::::::.: .:	Cleavage
PfBTB41	pf-mir49a	4	1	21	:::: ::::.:.:.:::::.	Cleavage
PfBTB43	pf-mir107a	4	1	21	: ::.: ::::::::::...	Cleavage
PfBTB43	pf-mir139	4	1	24	:.: ::::::: :::::..:	Cleavage
PfBTB43	pf-mir31	3.5	1	24	::. :::::::::::::	Cleavage
PfBTB44	pf-mir114	4	1	21	:: ::.:: :::::::::	Translation
PfBTB45	pf-miR394a	4	1	20	:::: :::.::.:: :::.	Cleavage
PfBTB45	pf-miR394d	4	1	21	:::: :::.::.:: :::.:	Cleavage
PfBTB46	pf-miR172g	3.5	1	21	:...::.:.:: :::::::::	Translation
PfBTB47	pf-mir44	3.5	1	21	:: :: ::::.:.::::.:	Cleavage
PfBTB49	pf-mir57	3.5	1	24	: :: :: .:::.::::::.::	Cleavage
PfBTB50	pf-miR160e-3p	3.5	1	21	:::: ::.:: :::::::.	Cleavage
PfBTB50	pf-miR160h	3.5	1	21	:::: ::.:: :::::::.	Cleavage
PfBTB51	pf-miR164e	4	1	21	:.: ::::::::::::.	Cleavage
PfBTB52	pf-miR408c	4	1	21	:::.:::::: ::..:::	Cleavage
PfBTB52	pf-miR5368Ae	4	1	21	::: :: ::.::::::::.:	Cleavage
PfBTB52	pf-miR5368l	4	1	20	::: :: ::.::::::::.:	Cleavage
PfBTB52	pf-miR5368n	4	1	21	::: :: ::.::::::::.:	Cleavage
PfBTB53	pf-mir20	2.5	1	24	:: : ::::::::.::::::	Cleavage
PfBTB54	pf-miR172c	3.5	1	21	: :: :..::::.:::::::	Cleavage
PfBTB54	pf-miR172c	3.5	1	21	: :: :..::::.:::::::	Cleavage
PfBTB54	pf-miR159b-5p	4	1	21	::::::..:::.: ::::::	Cleavage
PfBTB54	pf-miR394b	4	1	20	: :::::::..:: :::::.	Cleavage
PfBTB54	pf-miR394f	4	1	21	: :::: ::..:: :::::.:	Cleavage
PfBTB55	pf-miR9773a	4	1	19	:.::: :: ::::::..::	Translation
PfBTB55	pf-miR156k	3.5	1	20	::::.::: :::::::::	Translation
PfBTB57	pf-miR164a	3.5	1	21	::: :: .:::.:::::::	Cleavage
PfBTB57	pf-miR164e	3.5	1	21	::: :: .:::.:::::::	Cleavage
PfBTB57	pf-miR164g	3.5	1	22	::: :: .:::.:::::::	Cleavage
PfBTB57	pf-miR164h	3.5	1	20	::: :: .:::.:::::::	Cleavage
PfBTB57	pf-mir112	4	1	21	:.:::::.:::..: :.::	Cleavage
PfBTB59	pf-miR399h	4	1	21	:: :::::.:::: ::::	Cleavage
PfBTB59	pf-miR156a	3.5	1	20	::: : :::::::.:::::	Cleavage
PfBTB59	pf-miR156b	3.5	1	20	::: : :::::::.:::::	Cleavage
PfBTB59	pf-miR156c	3.5	1	20	::: : :::::::.:::::	Cleavage
PfBTB59	pf-miR156d	3.5	1	21	::: : :::::::.::::::	Cleavage
PfBTB59	pf-miR156f	4	1	22	: ::: : :::::::.:::::.	Cleavage
PfBTB59	pf-miR156x	4	1	21	::: : :::::::.:::::.	Cleavage
PfBTB60	pf-miR156f	4	1	22	: ::: : :::::::.:::::.	Cleavage
PfBTB60	pf-miR156x	4	1	21	::: : :::::::.:::::.	Cleavage
PfBTB60	pf-miR399h	4	1	21	:: :::::.:::: ::::	Cleavage
PfBTB60	pf-miR156a	3.5	1	20	::: : :::::::.:::::	Cleavage
PfBTB60	pf-miR156b	3.5	1	20	::: : :::::::.:::::	Cleavage
PfBTB60	pf-miR156c	3.5	1	20	::: : :::::::.:::::	Cleavage
PfBTB60	pf-miR156d	3.5	1	21	::: : :::::::.::::::	Cleavage
PfBTB61	pf-miR167k	4	1	21	: ::::::::::::::::	Cleavage
PfBTB61	pf-mir72	4	1	24	:: :::.:::.::::::: :.	Cleavage
